# Supplementary material for: Comparative Targeted Metabolomics of Ischemic Stroke: Thrombi and Serum Profiling for the Identification of Stroke-Related Metabolites
Source: Biomedicines. 2024 Aug 2;12(8):1731. doi: 10.3390/biomedicines12081731 (PMC11351249; doi:10.3390/biomedicines12081731)
Supplement: Supplementary file 1 [file biomedicines-12-01731-s001.zip › Supplementary Table S1.xlsx]

## Sheet: Sheet1
Supplementary Table 1. Stroke thrombi mass and isopropanol volume
Stroke thrombi sample	Mass / kg	Volume of isporopanol /mL
1	27.1	81.3
2	27.8	83.4
3	30.8	92.4
4	71	213
5	56.5	169.5
6	20.8	62.4
7	32.8	98.4
8	29.3	87.9
9	37	111
10	20.8	62.4
11	52.2	156.6
12	13.3	39.9
13	20.7	62.1
14	30.9	92.7
