# Supplementary material for: Comparative Targeted Metabolomics of Ischemic Stroke: Thrombi and Serum Profiling for the Identification of Stroke-Related Metabolites
Source: Biomedicines. 2024 Aug 2;12(8):1731. doi: 10.3390/biomedicines12081731 (PMC11351249; doi:10.3390/biomedicines12081731)
Supplement: Supplementary file 1 [file biomedicines-12-01731-s001.zip › Supplementary Table S2.xlsx]

## Sheet: Sheet1
Supplementary Table 2. Clinical and laboratory parameters obtained by by standard laboratory procedures in the control and patient serums
Sample	Label	Age (years)	Seks	Weight (kg)	Height (m)	BMI (kg/m2)	DBP (mmHg)	SBP (mmHg)	TG (mmol/L)	TC (mmol/L)	LDL-C (mmol/L)	HDL-C (mmol/L)	GLU (mmol/L)	PV	APTV	INR
1	Control	40	M	105	1.87	28.07	110	160	0.4	4.3	2.9	1.2	5.9	0.88	28.7	1.1
2	Control	64	M	79	1.79	22.07	90	135	1.5	4	1.7	1.6	5.5	0.92	26.1	1
3	Control	74	F	82	1.7	24.12	65	120	2	6.5	4.5	1	6.1	1.02	22.9	1
4	Control	39	F	73	1.73	21.1	68	129	0.9	4.7	3.3	1	5.8	0.98	20.9	0.99
5	Control	35	F	58	1.72	16.86	70	125	1.4	4.2	2.4	1.1	5.8	0.95	25.8	0.98
6	Control	35	F	110	1.74	31.61	75	128	1.2	6.9	4.7	1.6	4.8	0.87	24.1	1.1
7	Control	73	F	55	1.32	20.83	90	140	1.1	4.9	2.5	1.9	4.3	1.3	25.1	1.1
8	Control	64	M	73	1.77	20.62	85	120	0.9	4.7	3	1.3	4.7	1.09	22.6	0.97
9	Control	42	M	62	1.6	19.38	88	133	2.2	6.6	4.5	1.1	5.6	1.05	24.2	1.05
10	Control	64	M	80	1.74	22.99	80	134	1.1	5.6	2.6	1	7.3	1	20.7	1.05
11	Control	40	M	114	1.91	29.84	110	170	3	4.6	2.4	0.8	6.9	1.02	23.5	1.03
12	Control	38	M	98	1.89	25.93	70	125	1.1	5.8	4.3	1	5	0.68	26.6	1.08
13	Control	56	F	50	1.55	16.13	77	136	1.4	5.7	3.3	1.8	5.9	1.11	21.3	1.18
14	Control	68	M	114	1.7	33.53	95	142	2.6	3.1	1.2	0.7	6.6	0.86	20.6	0.98
15	Patient	67	M	80	1.75	22.86	94	170	0.85	3.2	1.7	1.1	8.4	0.64	27	1.29
16	Patient	72	F	120	1.7	35.29	72	138	1.72	4.8	3.1	0.9	6.9	1.06	24	0.98
17	Patient	62	M	110	1.85	29.73	83	168	1.72	5.8	3.99	0.99	7.9	1.19	24.2	0.91
18	Patient	74	M	78	1.85	21.08	74	135	0.85	5.9	2.58	0.93	6.2	0.92	24.6	1.03
19	Patient	67	F	100	1.58	31.65	82	146	1.89	5.1	2.95	1.09	9.3	1.08	22.3	1.11
20	Patient	76	F	85	1.6	26.56	60	100	1.46	5.11	2.22	0.62	7.5	0.67	25.3	1.18
21	Patient	91	M	82	1.9	21.58	67	150	1.43	5.12	2.08	1.07	9.2	1	22.3	0.99
22	Patient	82	M	90	1.85	24.32	76	142	0.72	5.13	1.93	1.34	10.1	0.89	25.9	1.05
23	Patient	39	M	120	1.73	34.68	84	148	2.21	5.14	2.77	0.83	5.8	1.04	21.7	0.98
24	Patient	70	F	75	1.62	23.15	79	160	1.2	5.15	4.3	1.4	7.7	0.66	22.2	1.19
25	Patient	72	M	90	1.78	24.06	90	150	1.92	5.16	5.5	0.93	8.7	0.86	26.6	1.05
26	Patient	54	F	88	1.83	24.58	85	145	1.8	5.72	4.7	1.02	8.8	0.92	23.5	1.08
27	Patient	82	M	77	1.8	22.65	88	150	2	5.14	3.3	0.98	7.8	0.8	25.1	1
28	Patient	77	F	92	1.81	26.59	82	148	1.41	5.9	1.9	1.05	9.5	1.02	26.5	1.1
