# Supplementary material for: Comparative Targeted Metabolomics of Ischemic Stroke: Thrombi and Serum Profiling for the Identification of Stroke-Related Metabolites
Source: Biomedicines. 2024 Aug 2;12(8):1731. doi: 10.3390/biomedicines12081731 (PMC11351249; doi:10.3390/biomedicines12081731)
Supplement: Supplementary file 1 [file biomedicines-12-01731-s001.zip › Supplementary Table S3.xlsx]

## Sheet: Supplemental_Table_S1
Supplementary Table 3. Concentrations (μmol dm¯³) of all valid metabolites obtained by targeted metabolomics (AbsoluteIDQ® p400 HR Kit ,Biocrates LifeSciences AG, Innsbruck, Austria) in the control and patient serums
Sample	Label	Ala	Arg	Asn	Asp	Cit	Gln	Glu	Gly	His	Ile	Lys	Met	Orn	Phe	Pro	Ser	Thr	Trp	Tyr	Val	xLeu	ADMA	alpha-AAA	Creatinine	Kynurenine	Met-SO	SDMA	Serotonin	t4-OH-Pro	Taurine	H1	AC(0:0)	AC(2:0)	AC(3:0)	AC(10:1)	CE(16:1)	CE(18:1)	CE(18:2)	CE(18:3)	CE(20:4)	CE(22:6)	Cer(42:1)	Cer(42:2)	DG(34:1)	DG(36:2)	DG(36:3)	DG(36:4)	DG(38:5)
1	Control	435	130	44.1	22.2	20.1	716	58.4	232	81.1	63.5	138	26.7	32.8	77.1	197	98.4	82.4	57	55	173	152	0.509	1.16	79.4	1.62	1.47	0.48	0.837	5.21	69.8	7882	63.6	20.6	0.618	0.209	47.6	388	1774	64.8	903	81.2	6.47	3.5	13.5	8.65	10.3	N/A	2.5
2	Control	420	145	39.9	25.4	25.3	665	84.9	245	76	47.1	143	25.2	39.8	57.7	189	131	89.4	44.6	50.9	133	115	0.762	1.39	65.9	2.5	2.27	0.494	0.469	6.91	39.3	9624	42.8	10.9	N/A	0.28	153	385	1004	53.3	369	65.2	4.69	3.29	31.7	30.8	17.5	2.91	N/A
3	Control	539	189	45.6	27.6	36.1	709	116	246	100	88.9	258	33.2	73.1	80.6	262	125	131	68.2	85.5	337	258	1.28	2.45	93.8	4.16	3.86	0.681	1.89	10.6	81.5	11060	51.9	15.7	0.485	N/A	85.6	218	1987	91.1	643	103	6.45	3.36	13.4	16.2	21.9	8.22	N/A
4	Control	430	172	85.6	49.4	43.1	669	161	427	98.9	115	196	57.9	73.9	107	265	256	176	100	103	306	280	3.06	7.97	162	9.09	11.6	1.25	2.84	15.4	134	6193	47.5	9.53	0.475	N/A	80	467	1909	62.5	878	123	4.28	2.59	11.7	8.29	10.8	4.08	2.28
5	Control	456	196	78.8	51.2	42.5	622	107	430	107	76.7	187	63.8	62.5	134	324	145	118	111	118	225	163	3.41	7.98	211	10.7	13.9	1.39	1.89	21.1	74.6	5145	46	5.13	N/A	0.205	58.1	434	3146	58	807	145	4.27	N/A	8.78	7.55	10.5	3.79	N/A
6	Control	398	206	37.5	22.1	27.9	714	70.8	342	84.6	59.3	235	21.9	56.7	65.1	195	196	143	60.5	66.1	254	154	0.489	N/A	71.2	2.03	1.05	0.53	0.506	6.46	39.4	7517	36.3	9.25	N/A	0.366	190	803	4532	176	1456	142	18.1	8.17	18.1	18.9	22.7	5.43	2.2
7	Control	321	174	56.2	27.3	38	790	72.3	329	87	87.1	235	40.3	80.7	79.2	189	140	131	66.2	85	226	197	1.62	5.49	88.6	4.55	5.42	0.727	0.715	13.1	69.3	8665	46.5	10.9	1.13	0.405	191	1140	5269	157	1241	176	7.48	4.07	18.1	16.7	24	9.64	2.16
8	Control	440	146	55.6	37.7	51.2	649	82.7	302	105	77.3	191	43.5	68.9	77.1	204	116	121	70.2	69.2	225	162	1.88	6.31	126	5.92	7.94	0.87	1.08	10.8	73.5	8801	43.4	11.7	1.73	0.305	145	826	4853	142	931	184	6.45	3.53	5.71	8.89	10.9	4.98	3.09
9	Control	504	174	71.2	18.8	18	759	51.9	297	96.5	113	248	40.7	70.3	84.3	277	176	195	77.6	92.2	275	253	0.428	N/A	72.5	2.04	1.43	0.355	1.05	8.44	56.3	7461	66	6.86	0.587	0.311	87.8	458	2323	135	962	98.7	8.54	4.14	17.8	17.1	22.7	8.92	2.63
10	Control	499	108	39.5	38.7	10.6	623	345	370	67.5	112	145	24.1	62.3	125	235	158	85.1	32.2	56.4	178	205	0.451	N/A	60.7	2.38	1.11	0.43	0.159	11.6	44.7	10482	44.5	7.44	N/A	N/A	405	628	2154	84.2	484	63.5	6.07	4.58	35.4	28.8	21.7	8.94	2.91
11	Control	512	156	52.7	26.9	14.8	537	59.6	190	83.6	108	166	34.4	47.8	123	133	93	88.6	37.3	69.3	245	241	0.642	1.14	79.2	2.37	1.59	0.489	1.01	8.33	146	13084	90.5	12.7	0.647	0.327	58.8	220	1146	44	448	78.3	6.02	4.64	16.4	24.8	30.7	10.7	2.75
12	Control	555	138	55.6	28.8	24.3	570	89.4	239	84.1	93.6	258	38.4	98.8	104	210	147	121	74	78.1	280	255	0.521	1.54	79.4	1.91	1.95	0.545	0.528	4.29	175	4624	117	14	1.19	0.352	148	898	3643	158	1133	170	7.59	3.63	19.1	13.3	16.6	5.01	3.16
13	Control	261	134	40	17.9	31.6	571	55.8	175	73.7	49.2	213	15.5	44.4	55	127	89	97.6	45.3	45.1	162	130	0.52	1.22	54.3	1.87	N/A	0.395	0.941	4.9	46.4	6522	47.8	6.66	0.623	0.324	112	473	2026	118	509	92.3	5.61	4.31	9.49	8.76	11.5	3.51	2.51
14	Control	348	173	35.7	23.2	20.7	607	95.8	231	70.9	131	229	24.6	72.1	77.6	204	130	118	67.1	77	430	340	0.584	1.59	70	2.35	N/A	0.561	0.426	6.33	48.4	11681	50.6	18.9	N/A	0.394	145	609	3417	95.9	1258	91.9	6.03	4.08	33.9	16.2	22.1	9.64	6.01
15	Patient	350	119	45.2	31.8	23.6	596	105	217	69.1	95.4	158	24	73.9	102	166	116	70.9	52.6	63.2	234	204	0.501	1.28	74	1.94	N/A	0.644	0.489	5.94	94.5	10636	54	11.1	0.459	0.304	179	1102	6505	247	2015	140	12.8	6.21	12.5	11.3	16.6	4.66	3.04
16	Patient	459	303	45.1	52.6	21.4	442	202	263	92.5	60.6	228	33.4	90.6	120	193	200	90.9	44.2	60.1	198	178	0.462	N/A	70.7	2.16	1.04	0.445	0.415	7.13	72.5	9756	49.6	13.7	0.437	0.296	343	1497	6877	240	1768	191	11.9	6.06	29.8	19.5	23.1	9.96	2.36
17	Patient	263	115	47	32.8	37.4	603	143	231	74	104	260	24.6	84.3	90	185	109	94	52.3	58.6	329	386	0.878	N/A	220	3.87	1.06	1.43	0.29	7.96	110	11217	60.5	13.5	0.422	0.409	N/A	84.9	422	N/A	166	29.9	3.85	2.43	18.4	12.3	16.2	3.91	N/A
18	Patient	266	155	49.2	13.8	19.7	572	62.5	179	58.4	102	162	24.4	55.6	70.6	133	126	100	55.3	53.7	235	224	0.45	1.23	62.5	1.41	N/A	0.624	N/A	4.88	32.9	7519	25	4.24	N/A	N/A	30	186	1052	33.1	395	41.5	2.35	N/A	10.1	12.7	19.2	7.55	N/A
19	Patient	558	251	65.7	46.9	24.2	750	298	429	147	144	297	34.5	119	127	268	282	191	83.3	89.4	379	316	0.6	1.55	87.2	2.18	1.91	0.592	0.451	7.09	176	11892	97.2	17	0.613	0.461	281	913	3741	122	1656	184	7.32	5.07	25.8	35.1	40.8	13.1	3.16
20	Patient	499	108	39.5	38.7	10.6	623	345	370	67.5	112	145	24.1	62.3	125	235	158	85.1	32.2	56.4	178	205	0.587	N/A	69.3	2.72	1.99	0.872	0.128	14	60.7	9938	48.8	18.4	N/A	0.254	72.4	503	2149	51.9	833	107	4.93	4.57	28.9	17	17.2	5.85	2.55
21	Patient	512	156	52.7	26.9	14.8	537	59.6	190	83.6	108	166	34.4	47.8	123	133	93	88.6	37.3	69.3	245	241	N/A	1.81	232	3.65	1.08	2.4	0.141	4.3	64.6	11176	68.2	39.3	0.631	N/A	103	662	2931	87.3	698	108	4.19	2.97	19	18.9	24.8	6.29	3.75
22	Patient	729	122	41.2	22	29.2	505	321	328	97.6	94.7	188	37.7	68.5	179	285	194	90.3	76.1	131	373	259	0.452	3.91	69.9	2.83	1.43	0.61	0.397	8.06	42	14946	72	15.9	1.06	0.525	N/A	185	1010	N/A	215	54.2	4.27	2.6	29.8	9.23	12.1	4.64	N/A
23	Patient	260	95.2	29.5	40.4	19.4	373	89.8	204	73.5	41.2	121	15.8	39.3	107	96.3	112	58.8	39.1	46.2	157	134	0.332	1.23	67.1	1.37	N/A	0.435	0.734	4.69	117	10256	35	7.93	N/A	0.498	22.7	97.1	723	22.1	161	32.2	5.52	3.54	15	5.87	N/A	3.37	N/A
24	Patient	330	102	31.9	34.7	24.8	408	161	201	62.7	45.6	160	18.1	69.4	107	139	116	67.5	43.8	56.5	195	151	0.39	1.48	102	2.2	1.03	0.597	0.263	8.24	103	10119	52.8	9.85	0.436	0.337	22.3	129	621	25.5	297	31.2	2.88	2.46	20.9	12.2	13.4	5.11	N/A
25	Patient	409	148	40.4	45.8	24.4	797	168	261	94.9	118	149	19.3	102	117	197	160	102	48.2	54.4	380	319	0.585	1.34	83.1	3.34	1.26	0.638	0.79	6.55	N/A	13211	46.8	15.3	N/A	0.225	52.6	198	905	58.4	319	63.8	4.25	3.53	12	10.3	11.8	3.58	N/A
26	Patient	294	181	39.2	46.8	30.1	662	182	468	86.6	90.8	194	23.7	99.2	115	188	199	116	54.8	74.7	284	243	0.554	1.18	61.4	2.09	N/A	0.571	0.269	7.08	62.5	9480	38.7	12.8	0.42	0.359	139	471	2414	124	887	65.6	7.04	3.98	13.6	7.37	11.2	4.43	2.62
27	Patient	500	138	43.3	52.5	16.4	432	253	311	70.8	116	201	25.9	93.7	147	228	179	107	58.3	71.5	315	266	0.443	1.22	63.4	2.01	1.19	0.472	0.343	5.57	159	9436	43.8	8.45	0.475	0.292	111	500	2098	67.8	740	81.6	11.6	5.77	35.7	29.6	26.5	8.49	2.93
28	Patient	535	234	39.6	70.2	46.3	572	283	387	138	119	282	36.6	109	204	249	228	113	63.2	84	359	331	0.807	2.52	124	3.39	3.27	0.74	0.362	16.9	78.6	12060	43.3	9.99	0.534	0.332	147	397	3769	141	905	59	10.1	4.54	32	13.8	21.8	7.04	3.64
[truncated: 145 more columns]
