# Supplementary material for: Comparative Targeted Metabolomics of Ischemic Stroke: Thrombi and Serum Profiling for the Identification of Stroke-Related Metabolites
Source: Biomedicines. 2024 Aug 2;12(8):1731. doi: 10.3390/biomedicines12081731 (PMC11351249; doi:10.3390/biomedicines12081731)
Supplement: Supplementary file 1 [file biomedicines-12-01731-s001.zip › Supplementary Table S4.xlsx]

## Sheet: Supplemental_Table_S2
Supplementary Table 4. Significant metabolites with differential abundance between two groups (serum of control; serum of patients) obtained by LC-MS/MS and FIA-MS/MS analysis
		Short Name	p-Value	Negative log 10(p)	Class	Name
		Phe	0.00043334	3.3632	Amino acids	Phenylalanine
		Orn	0.00086868	3.0611	Amino acids	Ornithine
		Glu	0.0010366	2.9844	Amino acids	Glutamate
		SM(38:1)	0.0018607	2.7303	Sphingomyelins	Sphingomyelin (38:1)
		H1	0.0019062	2.7198	Monosaccharides	Hexoses (including glucose)
		LPC(18:2)	0.0019167	2.7174	Lysophosphatidylcholines	Lysophosphatidylcholine (18:2)
		Asp	0.0039837	2.3997	Amino acids	Aspartate
		SM(35:1)	0.005744	2.2408	Sphingomyelins	Sphingomyelin (35:1)
		SM(34:2)	0.0083783	2.0768	Sphingomyelins	Sphingomyelin (34:2)
		Serotonin	0.011036	1.9572	Biogenic amines	Serotonin
		TG(48:2)	0.011444	1.9414	Triglycerides	Triglyceride (48:2)
		PC(35:1)	0.012552	1.9013	Phosphatidylcholines	Phosphatidylcholine (35:1)
		xLeu	0.012849	1.8911	Amino acids	Leucine + Isoleucine
		TG(48:1)	0.016985	1.7699	Triglycerides	Triglyceride (48:1)
		Ser	0.022183	1.654	Amino acids	Serine
		PC(37:4)	0.025505	1.5934	Phosphatidylcholines	Phosphatidylcholine (37:4)
		SM(37:1)	0.025904	1.5866	Sphingomyelins	Sphingomyelins (37:1)
		LPC(20:3)	0.026762	1.5725	Lysophosphatidylcholines	Lysophosphatidylcholine (20:3)
		Val	0.026827	1.5714	Amino acids	Valine
		LPC(16:0)	0.02706	1.5677	Lysophosphatidylcholines	Lysophosphatidylcholine (16:0)
		PC(39:4)	0.031921	1.4959	Phosphatidylcholines	Phosphatidylcholine (39:4)
		TG(53:3)	0.032039	1.4943	Triglycerides	Triglyceride (53:3)
		SM(32:1)	0.034253	1.4653	Sphingomyelins	Sphingomyelin (32:1)
		SM(40:2)	0.036606	1.4364	Sphingomyelins	Sphingomyelin (40:2)
		PC(39:7)	0.037178	1.4297	Phosphatidylcholines	Phosphatidylcholine (39:7)
		PC-O(42:4)	0.037713	1.4235	Phosphatidylcholines	Ether Phosphatidylcholine (42:4)
		SM(34:1)	0.038483	1.4147	Sphingomyelins	Sphingomyelins (34:1)
		SM(36:1)	0.038826	1.4109	Sphingomyelins	Sphingomyelins (36:1)
		TG(50:3)	0.039109	1.4077	Triglycerides	Triglyceride (50:3)
		DG(34:1)	0.041759	1.3792	Diglycerides	Diglyceride (34:1)
		Ile	0.044043	1.3561	Amino acids	Isoleucine
		SM(41:2)	0.045484	1.3421	Sphingomyelins	Sphingomyelin (41:2)
		PC(32:0)	0.045852	1.3386	Phosphatidylcholines	Phosphatidylcholine (32:0)
		TG(50:4)	0.048205	1.3169	Triglycerides	Triglyceride (50:4)
		TG(56:6)	0.048508	1.3142	Triglycerides	Triglyceride (56:6)
		SM(38:2)	0.048826	1.3113	Sphingomyelins	Sphingomyelin (38:2)
		SM(42:2)	0.049386	1.3064	Sphingomyelins	Sphingomyelin (42:2)
