# Supplementary material for: Comparative Targeted Metabolomics of Ischemic Stroke: Thrombi and Serum Profiling for the Identification of Stroke-Related Metabolites
Source: Biomedicines. 2024 Aug 2;12(8):1731. doi: 10.3390/biomedicines12081731 (PMC11351249; doi:10.3390/biomedicines12081731)
Supplement: Supplementary file 1 [file biomedicines-12-01731-s001.zip › Supplementary Table S5.xlsx]

## Sheet: Supplemental_Table_S1
Supplementary Table 5. Concentrations (μmol dm¯³) of all valid metabolites obtained by targeted metabolomics (AbsoluteIDQ® p400 HR Kit ,Biocrates LifeSciences AG, Innsbruck, Austria) in the serum and stroke thrombi of patients
Sample	Label	Ala	Arg	Asn	Asp	Cit	Gln	Glu	Gly	His	Ile	Lys	Met	Orn	Phe	Pro	Ser	Thr	Trp	Tyr	Val	xLeu	Creatinine	Met-SO	t4-OH-Pro	Taurine	H1	AC(0:0)	AC(2:0)	CE(22:6)	Cer(42:1)	Cer(42:2)	DG(34:1)	DG(36:2)	DG(36:4)	DG-O(34:1)	LPC(16:0)	LPC(18:0)	LPC(18:1)	PC(30:0)	PC(31:0)	PC(32:0)	PC(32:1)	PC(32:2)	PC(33:1)	PC(33:2)	PC(34:1)	PC(34:2)	PC(34:3)
15_serum	1	350	119	45.2	31.8	23.6	596	105	217	69.1	95.4	158	24	73.9	102	166	116	70.9	52.6	63.2	234	204	74	N/A	5.94	94.5	10636	54	11.1	140	12.8	6.21	12.5	11.3	4.66	21.3	58.1	50.3	26.3	2.35	0.822	19.1	13	5.26	3	3.32	203	420	15.3
16_serum	2	459	303	45.1	52.6	21.4	442	202	263	92.5	60.6	228	33.4	90.6	120	193	200	90.9	44.2	60.1	198	178	70.7	1.04	7.13	72.5	9756	49.6	13.7	191	11.9	6.06	29.8	19.5	9.96	38	110	95	33.4	2.98	0.647	18.8	18.4	5.86	3.32	3.16	224	419	15.1
17_serum	3	263	115	47	32.8	37.4	603	143	231	74	104	260	24.6	84.3	90	185	109	94	52.3	58.6	329	386	220	1.06	7.96	110	11217	60.5	13.5	29.9	3.85	2.43	18.4	12.3	3.91	15.5	58	35	17.1	N/A	0.722	8.43	5.34	0.922	N/A	1.24	139	243	5.81
18_serum	4	266	155	49.2	13.8	19.7	572	62.5	179	58.4	102	162	24.4	55.6	70.6	133	126	100	55.3	53.7	235	224	62.5	N/A	4.88	32.9	7519	25	4.24	41.5	2.35	N/A	10.1	12.7	7.55	7.94	39	26.8	12.8	1.19	N/A	14	9.75	1.63	2.57	1.89	156	291	9.38
19_serum	5	558	251	65.7	46.9	24.2	750	298	429	147	144	297	34.5	119	127	268	282	191	83.3	89.4	379	316	87.2	1.91	7.09	176	11892	97.2	17	184	7.32	5.07	25.8	35.1	13.1	36.5	107	74.9	38	2.15	0.615	23.3	28.2	5.15	3.82	3.17	302	N/A	21.6
20_serum	6	499	108	39.5	38.7	10.6	623	345	370	67.5	112	145	24.1	62.3	125	235	158	85.1	32.2	56.4	178	205	69.3	1.99	14	60.7	9938	48.8	18.4	107	4.93	4.57	28.9	17	5.85	31.6	97.8	73.4	35.8	1.01	2.28	15.7	7.18	1.52	N/A	1.29	168	262	7.68
21_serum	7	512	156	52.7	26.9	14.8	537	59.6	190	83.6	108	166	34.4	47.8	123	133	93	88.6	37.3	69.3	245	241	232	1.08	4.3	64.6	11176	68.2	39.3	108	4.19	2.97	19	18.9	6.29	20.4	46	34.2	20.7	2.02	1.18	20.7	12.9	3.76	3.6	2.69	249	N/A	12.8
22_serum	8	729	122	41.2	22	29.2	505	321	328	97.6	94.7	188	37.7	68.5	179	285	194	90.3	76.1	131	373	259	69.9	1.43	8.06	42	14946	72	15.9	54.2	4.27	2.6	29.8	9.23	4.64	29.5	57.2	56.2	22	1.46	N/A	15.9	7.42	1.36	N/A	1.4	182	381	9.15
23_serum	9	260	95.2	29.5	40.4	19.4	373	89.8	204	73.5	41.2	121	15.8	39.3	107	96.3	112	58.8	39.1	46.2	157	134	67.1	N/A	4.69	117	10256	35	7.93	32.2	5.52	3.54	15	5.87	3.37	15	67.7	51.5	18.2	1.77	0.671	13.9	13.2	3.63	3.02	3.29	186	379	13.8
24_serum	10	330	102	31.9	34.7	24.8	408	161	201	62.7	45.6	160	18.1	69.4	107	139	116	67.5	43.8	56.5	195	151	102	1.03	8.24	103	10119	52.8	9.85	31.2	2.88	2.46	20.9	12.2	5.11	17.6	59.3	53.8	21.4	1.4	N/A	9.42	11.5	2.17	2.5	1.78	138	235	10.1
25_serum	11	409	148	40.4	45.8	24.4	797	168	261	94.9	118	149	19.3	102	117	197	160	102	48.2	54.4	380	319	83.1	1.26	6.55	N/A	13211	46.8	15.3	63.8	4.25	3.53	12	10.3	3.58	10.6	109	55	31.2	2.87	0.834	18.2	26.6	4.61	5.09	3.59	243	363	19.7
26_serum	12	294	181	39.2	46.8	30.1	662	182	468	86.6	90.8	194	23.7	99.2	115	188	199	116	54.8	74.7	284	243	61.4	N/A	7.08	62.5	9480	38.7	12.8	65.6	7.04	3.98	13.6	7.37	4.43	11.3	67	58.8	25.8	2.5	0.91	20.5	19.7	4.14	3.31	2.51	188	347	16.7
27_serum	13	500	138	43.3	52.5	16.4	432	253	311	70.8	116	201	25.9	93.7	147	228	179	107	58.3	71.5	315	266	63.4	1.19	5.57	159	9436	43.8	8.45	81.6	11.6	5.77	35.7	29.6	8.49	30.4	79.7	54.2	23.3	1.17	0.99	15.8	13.1	2.22	2.27	1.43	220	410	9.18
28_serum	14	535	234	39.6	70.2	46.3	572	283	387	138	119	282	36.6	109	204	249	228	113	63.2	84	359	331	124	3.27	16.9	78.6	12060	43.3	9.99	59	10.1	4.54	32	13.8	7.04	27.8	144	121	44.3	1.5	1.47	15.1	8.63	4.36	2.08	2.82	166	411	11.4
15_thrombus	-1	126	13.1	N/A	N/A	N/A	73.4	16.3	42.5	11	18.3	37	8.54	10	27.2	11.4	26.8	20.3	N/A	11.9	43.5	44.5	11.5	1.42	N/A	23.1	1135	6.03	2.8	132	26.6	11.5	N/A	N/A	N/A	38.3	4.49	9.25	3.91	2.44	4.06	63.4	5.45	N/A	5.22	3.07	97.1	72	9.19
16_thrombus	-2	191	12.6	12	7.95	13	66.6	48.7	98.4	23.2	38.3	49.3	31.1	12	85	51.9	83.4	59.9	11.3	33.3	114	145	N/A	3.64	1.03	167	967	8.19	1.88	64.5	4.71	6.14	54.4	7.94	3.34	69	5.96	N/A	8.05	1.2	0.96	22.6	3.37	0.449	N/A	0.572	60.3	48	2.94
17_thrombus	-3	87.9	6.04	8.98	8.63	N/A	56.8	22.6	50.1	13.2	19.6	24.9	9.52	7.7	26.5	25.3	31.2	24	N/A	12.6	55.5	66.6	12.2	1.55	N/A	78	1068	5.93	0.525	35.8	2.71	3.14	8.6	2.54	N/A	10.2	5.69	N/A	2.32	N/A	N/A	20.9	2.8	N/A	N/A	0.557	60.8	45	3.34
18_thrombus	-4	142	6.94	14.5	11.3	14.8	46.8	57.6	138	18.5	40.7	32.1	24.8	10.4	63.4	45.9	69.3	60.5	6.19	25.6	80.9	126	N/A	3.99	1.12	N/A	635	N/A	0.677	80.4	3.03	3.92	17.6	3.64	3.69	45.3	N/A	N/A	1.66	2.02	1.23	32.7	7.09	0.745	2.22	0.929	109	50	3.64
19_thrombus	-5	706	34.4	56.8	34.3	39.4	198	97	446	148	N/A	115	117	53.9	359	257	N/A	N/A	57.1	133	573	N/A	15.2	10.4	N/A	130	1125	6.76	1.39	78.3	4.54	9.49	10.5	4.26	2.26	17.1	10	9.68	3.59	1.25	0.731	32.8	9.02	0.7	2.69	1.29	128	77.1	5.59
20_thrombus	-6	336	123	34.8	58.2	29.9	437	160	289	71.7	109	119	41.6	137	188	185	211	129	49.7	101	301	338	57.8	3.36	4.99	114	8099	36.9	11	52.9	7.9	8.26	19	11.7	4.27	13.8	41.5	38.8	23.9	2.7	0.978	25.4	15.4	2.11	3.3	1.68	175	259	14.4
21_thrombus	-7	231	34.8	19.2	24.2	10	147	95.4	153	29.4	48	82.1	20.1	43	59.1	71.5	82.2	53.1	19.1	32.3	137	126	17	1.65	1.22	127	2083	11.8	1.79	51.5	6.65	5.33	33.6	11.1	8.6	33	16.6	16.4	6.86	1.48	1.3	37	8.23	1.53	2.08	1.32	122	123	7.25
22_thrombus	-8	258	29.5	15.5	18.6	22.8	124	84.2	149	38.3	63.9	91.8	34.9	28.4	108	74	110	86.2	15.1	42.3	163	257	19.9	4.47	2.15	195	1602	8.92	1.7	98.9	7.92	9.66	28.6	11.1	N/A	22.5	13.8	15.8	8.34	1.42	1.25	28.8	5.38	1.13	2.25	1.09	112	94	5.93
23_thrombus	-9	96.4	5.33	11.9	6.32	8.43	39.3	24.2	87.4	16.3	27.3	20.1	19.2	5.41	47.6	35.3	57	44.2	6.22	19.3	71	84.7	N/A	2.19	N/A	130	N/A	N/A	0.722	68	3.7	4.61	N/A	3.89	4.53	39.7	N/A	N/A	3.51	1.45	0.864	24.7	3.96	0.652	N/A	1.01	70.2	52.3	2.95
24_thrombus	-10	101	N/A	10.2	5.09	11.4	24.3	20.4	81.6	14.4	28.7	25.7	22.5	N/A	60.4	36.5	57.7	56.4	N/A	22.2	71.2	121	N/A	2.8	N/A	N/A	N/A	N/A	0.505	N/A	6.55	7.76	N/A	N/A	N/A	11	N/A	N/A	N/A	2.55	0.869	31.3	5.93	0.927	2.23	0.818	100	41.3	3.74
25_thrombus	-11	94.1	N/A	10.8	5.28	7.18	37.2	25.2	69	13.1	32.6	20.6	22	6.33	60.8	34	59.7	56.6	5.38	22.6	74.1	134	N/A	4.36	N/A	N/A	N/A	N/A	N/A	82.3	2.56	4	5.31	3.07	3.29	20.1	N/A	N/A	2.11	1.55	0.788	30.9	7.18	0.721	N/A	0.912	97.3	40.3	3.42
26_thrombus	-12	113	5.29	11.9	7.31	12.8	32.4	23	93	18.9	47.1	32.4	27.9	6.17	93.6	47	87.7	82.1	7.35	31.6	104	162	N/A	3.73	N/A	137	N/A	N/A	0.776	121	8.25	8.89	N/A	6.74	5.49	43.8	N/A	N/A	1.84	1.57	1.11	33	5.2	N/A	N/A	0.825	80.8	32.8	3.62
27_thrombus	-13	457	27.3	33.5	23.5	37.2	81.1	55.5	283	84.7	271	67.7	111	34.4	258	192	260	262	38.7	119	439	N/A	N/A	9.64	1.14	98.6	893	10.9	1.1	140	11.6	14.8	2.24	N/A	N/A	25	6.78	10.8	7.15	1.3	0.886	33.4	5.27	0.458	2.55	1.13	107	54.4	4.91
28_thrombus	-14	505	42.5	29.9	21.8	28.5	61.5	49.6	381	83.6	N/A	91.1	133	27.1	260	390	N/A	N/A	61.8	119	438	N/A	12.4	11.1	1.05	N/A	282	N/A	1.12	130	8.26	9.12	N/A	11.5	7.84	49.6	N/A	10.5	4.91	1.34	0.812	28.4	5.25	0.842	2.83	1.8	105	58	3.76
[truncated: 77 more columns]
