# Supplementary material for: Comparative Targeted Metabolomics of Ischemic Stroke: Thrombi and Serum Profiling for the Identification of Stroke-Related Metabolites
Source: Biomedicines. 2024 Aug 2;12(8):1731. doi: 10.3390/biomedicines12081731 (PMC11351249; doi:10.3390/biomedicines12081731)
Supplement: Supplementary file 1 [file biomedicines-12-01731-s001.zip › Supplementary Table S6.xlsx]

## Sheet: Supplemental_Table_S2
Supplementary Table 6. Significant metabolites with differential abundance between serums and thrombi of patient obtained by the LC-MS/MS and FIA-MS/MS analysis
		Short Name	p-Value	Negative log 10(p)	Class	Name
		Cer(42:2)	2.09e-08	7.6794	Ceramides	Ceramide (42:2)
		PC(32:0)	2.67e-08	7.5732	Phosphatidylcholines	Phosphatidylcholine (32:0)
		Cer(42:1)	5.88e-08	7.2307	Ceramides	Ceramide (42:1)
		PC(38:7)	6.75e-08	7.171	Phosphatidylcholines	Phosphatidylcholine (38:7)
		PC-O(36:2)	7.66e-08	7.116	Phosphatidylcholines	Ether Phosphatidylcholine (36:2)
		SM(42:1)	9.66e-08	7.0151	Sphingomyelins	Sphingomyelin (42:1)
		PC(38:6)	1.23e-07	6.9115	Phosphatidylcholines	Phosphatidylcholine (38:6)
		PC(36:5)	1.3e-07	6.8873	Phosphatidylcholines	Phosphatidylcholine (36:5)
		PC(30:0)	1.93e-07	6.7137	Phosphatidylcholines	Phosphatidylcholine 30:0
		PC-O(34:1)	2.17e-07	6.6637	Phosphatidylcholines	Ether Phosphatidylcholine (34:1)
		SM(38:1)	2.48e-07	6.6047	Sphingomyelins	Sphingomyelin (38:1)
		PC-O(32:0)	2.5e-07	6.6017	Phosphatidylcholines	Ether Phosphatidylcholine (32:0)
		PC-O(34:0)	3.06e-07	6.5137	Phosphatidylcholines	Ether Phosphatidylcholine (34:0)
		PC(38:2)	3.64e-07	6.4391	Phosphatidylcholines	Phosphatidylcholine (38:2)
		PC(40:8)	4.83e-07	6.3163	Phosphatidylcholines	Phosphatidylcholines (40:8)
		SM(44:1)	5.45e-07	6.2636	Sphingomyelins	Sphingomyelin (44:1)
		PC(40:4)	5.48e-07	6.2613	Phosphatidylcholines	Phosphatidylcholine (40:4)
		PC(35:1)	6.29e-07	6.2012	Phosphatidylcholines	Phosphatidylcholine (35:1)
		Met-SO	6.97e-07	6.1568	Biogenic Amines	Methionine sulfoxide
		PC(35:4)	1.05e-06	5.9773	Phosphatidylcholines	Phosphatidylcholine (35:4)
		SM(42:2)	1.22e-06	5.9142	Sphingomyelins	Sphingomyelin (42:2)
		PC(36:4)	1.37e-06	5.862	Phosphatidylcholines	Phosphatidylcholine (36:4)
		PC(38:5)	1.39e-06	5.8581	Phosphatidylcholines	Phosphatidylcholine (38:5)
		SM(34:1)	3.63e-06	5.4401	Sphingomyelins	Sphingomyelin (34:1)
		TG(52:2)	4.82e-06	5.3166	Triglycerides	Triglycerides (52:2)
		PC(40:9)	4.91e-06	5.3085	Phosphatidylcholines	Phosphatidylcholines (40:9)
		PC(40:6)	5.25e-06	5.2795	Phosphatidylcholines	Phosphatidylcholines (40:6)
		SM(40:1)	5.75e-06	5.2402	Sphingomyelins	Sphingomyelin (40:1)
		PC(32:1)	5.76e-06	5.2393	Phosphatidylcholines	Phosphatidylcholine (32:1)
		Creatinine	7.93e-06	5.1005	Biogenic Amines	Creatinine
		SM(35:1)	8.5e-06	5.0705	Sphingomyelins	Sphingomyelin (35:1)
		PC-O(34:2)	1.22e-05	4.9137	Phosphatidylcholines	Ether Phosphatidylcholine (34:2)
		PC-O(36:3)	1.57e-05	4.8049	Phosphatidylcholines	Ether Phosphatidylcholine (36:3)
		SM(40:2)	1.88e-05	4.7261	Sphingomyelins	Sphingomyelins (40:2)
		TG(52:3)	2.24e-05	4.6492	Triglycerides	Triglycerides (52:3)
		PC(33:2)	3.12e-05	4.5055	Phosphatidylcholines	Phosphatidylcholine (33:2)
		LPC(18:0)	3.23e-05	4.4904	Lysophosphatidylcholines	Lysophosphatidylcholines (18:0)
		t4-OH-Pro	3.4e-05	4.4685	Biogenic Amines	trans-4-Hydroxyproline
		PC(34:1)	3.54e-05	4.4509	Phosphatidylcholines	Phosphatidylcholines (34:1)
		PC(40:7)	3.56e-05	4.4489	Phosphatidylcholines	Phosphatidylcholine (40:7)
		PC-O(40:4)	4.27e-05	4.37	Phosphatidylcholines	Ether Phosphatidylcholine (40:4)
		Met	5.67e-05	4.2467	Amino Acids	Methionine
		SM(32:1)	5.73e-05	4.242	Sphingomyelins	Sphingomyelins (32:1)
		LPC(16:0)	5.89e-05	4.2301	Lysophosphatidylcholines	Lysophosphatidylcholine (16:0)
		TG(54:3)	8.08e-05	4.0923	Triglycerides	Triglyceride (54:3)
		AC(0:0)	8.59e-05	4.0659	Acylcarnitines	Carnitine
		TG(54:5)	0.0001127	3.9481	Triglycerides	Triglyceride (54:5)
		DG-O(34:1)	0.000146	3.8356	Diglycerides	Ether Diglycerides (34:1)
		Gln	0.00017246	3.7633	Amino Acids	Glutamine
		TG(52:4)	0.00019245	3.7157	Triglycerides	Triglycerides (52:4)
		SM(41:1)	0.00020356	3.6913	Sphingomyelins	Sphingomyelins (41:1)
		PC(31:0)	0.00020624	3.6856	Phosphatidylcholines	Phosphatidylcholine (31:0)
		H1	0.00024481	3.6112	Monosaccharides	Hexoses (including glucose)
		TG(54:4)	0.00026877	3.5706	Triglycerides	Triglycerides (54:4)
		AC(2:0)	0.00027539	3.5601	Acylcarnitines	Acetylcarnitine
		Arg	0.00037256	3.4288	Amino Acids	Arginine
		CE(22:6)	0.00043331	3.3632	Cholesteryl Esters	Cholesteryl Ester (22:6)
		PC-O(38:3)	0.00050478	3.2969	Phosphatidylcholines	Ether Phosphatidylcholine (38:3)
		Phe	0.00056186	3.2504	Amino Acids	Phenylalanine
		SM(37:1)	0.00083261	3.0796	Sphingomyelins	Sphingomyelins (37:1)
		PC(37:5)	0.00084219	3.0746	Phosphatidylcholines	Phosphatidylcholines (37:5)
		SM(36:1)	0.00091075	3.0406	Sphingomyelins	Sphingomyelins (36:1)
		PC(34:3)	0.00091164	3.0402	Phosphatidylcholines	Phosphatidylcholine (34:3)
		PC-O(40:8)	0.0011277	2.9478	Phosphatidylcholines	Ether Phosphatidylcholine (40:8)
		SM(38:2)	0.0012063	2.9185	Sphingomyelins	Sphingomyelin (38:2)
		TG(50:1)	0.0015576	2.8075	Triglycerides	Triglyceride (50:1)
		PC-O(32:1)	0.001946	2.7109	Phosphatidylcholines	Ether Phosphatidylcholine (32:1)
		PC(36:3)	0.0021588	2.6658	Phosphatidylcholines	Phosphatidylcholine (36:3)
		PC(33:1)	0.00321	2.4935	Phosphatidylcholines	Phosphatidylcholine (33:1)
		SM(43:1)	0.0034045	2.4679	Sphingomyelins	Sphingomyelin (43:1)
		SM(36:0)	0.0058692	2.2314	Sphingomyelins	Sphingomyelin (36:0)
		Tyr	0.0061818	2.2089	Amino Acids	Tyrosine
		Gly	0.0065851	2.1814	Amino Acids	Glycine
		Ala	0.0087556	2.0577	Amino acids	Alanine
		LPC(18:1)	0.00916	2.0381	Lysophosphatidylcholines	Lysophosphatidylcholine (18:1)
		Val	0.010407	1.9827	Amino Acids	Valine
		SM(42:3)	0.011275	1.9479	Sphingomyelins	Sphingomyelin (42:3)
		PC-O(38:4)	0.011534	1.938	Phosphatidylcholines	Ether Phosphatidylcholine (38:4)
		SM(39:1)	0.015748	1.8028	Sphingomyelins	Sphingomyelin (39:1)
		PC-O(42:4)	0.019977	1.6995	Phosphatidylcholines	Ether Phosphatidylcholine (42:4)
		TG(50:3)	0.026344	1.5793	Triglycerides	Triglyceride (50:3)
		PC-O(36:5)	0.035738	1.4469	Phosphatidylcholines	Ether Phosphatidylcholine (36:5)
		SM(34:2)	0.036058	1.443	Sphingomyelins	Sphingomyelin (34:2)
		Taurine	0.037098	1.4307	Biogenic Amines	Taurine
		PC-O(38:6)	0.040837	1.3889	Phosphatidylcholines	Ether Phosphatidylcholine (38:6)
		Cit	0.049523	1.3052	Amino Acids	Citrulline
